# Supplementary material for: Bifidobacterium lactis-Derived Vesicles Attenuate Hippocampal Neuroinflammation by Targeting IL-33 to Regulate FoxO6/P53 Signaling
Source: Nutrients. 2024 Oct 22;16(21):3586. doi: 10.3390/nu16213586 (PMC11547434; doi:10.3390/nu16213586)
Supplement: Supplementary file 1 [file nutrients-16-03586-s001.zip]

Archive with 1 entries (1 files):
- nutrients-3229450-supplementary.pdf
